# Supplementary material for: Using genetics to understand the causal influence of higher BMI on depression
Source: Int J Epidemiol. 2018 Nov 13;48(3):834–48. doi: 10.1093/ije/dyy223 (PMC6659462; doi:10.1093/ije/dyy223)
Supplement: dyy223_Supplementary_Data [file dyy223_supplementary_data.zip]

Archive with 3 entries (2 files):
- dyy223-suppl_data/
- dyy223-suppl_data/Supplementary Data.docx
- dyy223-suppl_data/Supplementary Tables.xlsx
