# Supplementary material for: Using genetics to understand the causal influence of higher BMI on depression
Source: Int J Epidemiol. 2018 Nov 13;48(3):834–48. doi: 10.1093/ije/dyy223 (PMC6659462; doi:10.1093/ije/dyy223)
Supplement: dyy223_Supplementary_Data [file dyy223_supplementary_data.zip › dyy223-suppl_data/Supplementary Tables.xlsx]

## Sheet: ST1
Supplementary table 1: Validation of the measured BMI variable in UK Biobank
Demographic	Beta (SE) representing change in BMI per unit change in demographic variable	P*
Age at recruitment	0.029 (0.001)	<1x10-15
Male sex	0.928 (0.017)	<1x10-15
Townsend deprivation index	0.129 (0.003)	<1x10-15
Physical activity (IPAQ)	-0.609 (0.008)	<1x10-15
Type 2 diabetic	4.49 (0.049)	<1x10-15
Current smoker	-0.083 (0.032)	0.009
Alcohol intake frequency	0.450 (0.006)	<1x10-15

## Sheet: ST2
Supplementary Table 2: Comparison of the demographics in related individuals of European Ancestry (n=340,786) and unrelated individuals of European Ancestry (n=287,503)
Demographic	All individuals of European Ancestry(n=340,786)	Unrelated individuals of European Ancestry (n=287,503)	P^
Mean age at recruitment in years (SD)	57.4 (8.1)	57.3 (8.1)	<0.001
Male, n (%)	168,232 (49.4)	142,884 (49.7)	0.009
Mean Townsend deprivation index (SD)	-1.5 (2.9)	-1.6 (2.9)	<0.001
Mean physical activity level (SD)*	7.4 (1.1)	7.4 (1.1)	0.99
Smoking status			0.67
Never, n (%)	187,440 (55.0)	158,156 (55.0)
Former, n (%)	118,721 (34.8)	99,901 (34.7)
Current, n (%)	30,225 (8.9)	25,735 (9.0)
Missing, n (%)	4,400 (1.3)	3,711 (1.3)
Mean body mass index in kgm-2 (SD)	27.4 (4.7)	27.3 (4.7)	<0.001
Major depressive disorder (MDD), n (%)	48,791 (14.3)	41,397 (14.4)	0.36
Parental depression, n(%)	26,422 (7.8)	22,480 (7.8)	0.33
^Comparison of the two data sets. Continuous variables compared with an unpaired t-test and categorical with chi2

## Sheet: ST3
Supplementary table 3: Summary of the genetic variants for BMI and favourable adiposity previously identified
Trait	Genetic variant	Locus	Exclude from score	Reason for exclusion	Trait raising allele	Trait lowering allele	Imputation quality	Beta representing SD change in BMI from the primary GWAS*	Beta (SE) for the BMI association in UK Biobank for the favourable adiposity variants	BMI SNP classification as neuoronal or non-neuronal
BMI	rs1000940	RABEP1	No	NA	G	A	0.998767	0.019	NA	Non-neuronal
BMI	rs10132280	STXBP6	No	NA	C	A	0.989184	0.023	NA	Neuronal
BMI	rs1016287	FLJ30838	No	NA	T	C	0.998017	0.023	NA	Non-neuronal
BMI	rs10182181	ADCY3	No	NA	G	A	0.99677	0.031	NA	Neuronal
BMI	rs10733682	LMX1B	No	NA	A	G	0.966835	0.017	NA	Neuronal
BMI	rs10938397	GNPDA2	No	NA	G	A	1	0.04	NA	Neuronal
BMI	rs10968576	LINGO2	No	NA	G	A	1	0.025	NA	Neuronal
BMI	rs11030104	BDNF	Yes	BMI-raising allele also associated with regular smoking (which itself has a causal effect on BMI in opposite direction)	A	G	0.99901	0.041	NA	NA
BMI	rs11057405	CLIP1	No	NA	G	A	1	0.031	NA	Neuronal
BMI	rs11126666	KCNK3	No	NA	A	G	0.997088	0.021	NA	Neuronal
BMI	rs11165643	PTBP2	No	NA	T	C	0.998186	0.022	NA	Neuronal
BMI	rs11191560	NT5C2	No	NA	C	T	0.999813	0.031	NA	Non-neuronal
BMI	rs11583200	ELAVL4	No	NA	C	T	0.994046	0.018	NA	Neuronal
BMI	rs1167827	HIP1	No	NA	G	A	1	0.02	NA	Neuronal
BMI	rs11688816	EHBP1	No	NA	G	A	0.993737	0.017	NA	Non-neuronal
BMI	rs11727676	HHIP	No	NA	T	C	1	0.036	NA	Non-neuronal
BMI	rs11847697	PRKD1	No	NA	T	C	1	0.049	NA	Non-neuronal
BMI	rs12286929	CADM1	No	NA	G	A	0.997012	0.022	NA	Neuronal
BMI	rs12401738	FUBP1	No	NA	A	G	0.995778	0.021	NA	Neuronal
BMI	rs12429545	OLFM4	No	NA	A	G	0.982609	0.033	NA	Non-neuronal
BMI	rs12446632	GPRC5B	No	NA	G	A	0.999769	0.04	NA	Neuronal
BMI	rs12566985	FPGT-TNNI3K	No	NA	G	A	0.998568	0.024	NA	Non-neuronal
BMI	rs12885454	PRKD1	No	NA	C	A	0.998387	0.021	NA	Neuronal
BMI	rs12940622	RPTOR	No	NA	G	A	0.99906	0.018	NA	Non-neuronal
BMI	rs13021737	TMEM18	No	NA	G	A	0.99987	0.06	NA	Neuronal
BMI	rs13078960	CADM2	No	NA	G	T	0.994176	0.03	NA	Neuronal
BMI	rs13107325	SLC39A8	Yes	Missense Ala/Thr polymorphism located in exon 7 of SLC39A8, which encodes a zinc transporter that also transports cadmium and manganese. It is also associated with BP and HDL levels, and presumably these and the BMI effect are secondary to the metal ion transport variation.	T	C	1	0.048	NA	NA
BMI	rs13191362	PARK2	No	NA	A	G	0.995431	0.028	NA	Neuronal
BMI	rs1516725	ETV5	No	NA	C	T	0.996107	0.045	NA	Neuronal
BMI	rs1528435	UBE2E3	No	NA	T	C	0.997813	0.018	NA	Non-neuronal
BMI	rs1558902	FTO	No	NA	A	T	0.999785	0.082	NA	Neuronal
BMI	rs16851483	RASA2	No	NA	T	G	0.999167	0.048	NA	Non-neuronal
BMI	rs16951275	MAP2K5	No	NA	T	C	0.999393	0.031	NA	Neuronal
BMI	rs17001654	SCARB2	No	NA	G	C	0.976347	0.031	NA	Non-neuronal
BMI	rs17024393	GNAT2	No	NA	C	T	0.99093	0.066	NA	Non-neuronal
BMI	rs17094222	HIF1AN	No	NA	C	T	0.992428	0.025	NA	Neuronal
BMI	rs17405819	HNF4G	No	NA	T	C	0.999855	0.022	NA	Neuronal
BMI	rs17724992	PGPEP1	No	NA	A	G	0.991823	0.019	NA	Non-neuronal
BMI	rs1808579	C18orf8	No	NA	C	T	0.998227	0.017	NA	Neuronal
BMI	rs1928295	TLR4	No	NA	T	C	0.999945	0.019	NA	Non-neuronal
BMI	rs2033529	TDRG1	No	NA	G	A	0.992365	0.019	NA	Neuronal
BMI	rs2033732	RALYL	No	NA	C	T	1	0.019	NA	Non-neuronal
BMI	rs205262	C6orf106	No	NA	G	A	0.998614	0.022	NA	Non-neuronal
BMI	rs2075650	TOMM40	No	NA	A	G	1	0.026	NA	Neuronal
BMI	rs2112347	POC5	No	NA	T	G	1	0.026	NA	Non-neuronal
BMI	rs2121279	LRP1B	No	NA	T	C	0.992193	0.025	NA	Non-neuronal
BMI	rs2176598	HSD17B12	No	NA	T	C	1	0.02	NA	Non-neuronal
BMI	rs2207139	TFAP2B	No	NA	G	A	0.9998	0.045	NA	Non-neuronal
BMI	rs2245368	PMS2L11	No	NA	C	T	1	0.032	NA	Non-neuronal
BMI	rs2287019	QPCTL	No	NA	C	T	0.985702	0.036	NA	Neuronal
BMI	rs2365389	FHIT	No	NA	C	T	0.994976	0.02	NA	Non-neuronal
BMI	rs2650492	SBK1	No	NA	A	G	0.989836	0.021	NA	Non-neuronal
BMI	rs2820292	NAV1	No	NA	C	A	1	0.02	NA	Neuronal
BMI	rs29941	KCTD15	No	NA	G	A	1	0.018	NA	Neuronal
BMI	rs3101336	NEGR1	No	NA	C	T	1	0.033	NA	Neuronal
BMI	rs3736485	DMXL2	No	NA	A	G	0.995344	0.018	NA	Neuronal
BMI	rs3810291	ZC3H4	No	NA	A	G	1	0.028	NA	Neuronal
BMI	rs3817334	MTCH2	No	NA	T	C	1	0.026	NA	Non-neuronal
BMI	rs3849570	GBE1	No	NA	A	C	0.999768	0.019	NA	Neuronal
BMI	rs3888190	SH2B1	Yes	Associated with lots of other traits and is a big haplotype	A	C	0.999946	0.031	NA	NA
BMI	rs4256980	TRIM66	No	NA	G	C	0.996389	0.021	NA	Neuronal
BMI	rs4740619	C9orf93	No	NA	T	C	0.999082	0.018	NA	Neuronal
BMI	rs543874	SEC16B	No	NA	G	A	1	0.048	NA	Non-neuronal
BMI	rs6477694	EPB41L4B	No	NA	C	T	0.992092	0.017	NA	Non-neuronal
BMI	rs6567160	MC4R	No	NA	C	T	0.998876	0.056	NA	Neuronal
BMI	rs657452	AGBL4	No	NA	A	G	0.988962	0.023	NA	Non-neuronal
BMI	rs6804842	RARB	No	NA	G	A	0.993341	0.019	NA	Neuronal
BMI	rs7138803	BCDIN3D	No	NA	A	G	1	0.032	NA	Neuronal
BMI	rs7141420	NRXN3	No	NA	T	C	0.988677	0.024	NA	Neuronal
BMI	rs7243357	GRP	No	NA	T	G	0.9922	0.022	NA	Neuronal
BMI	rs758747	NLRC3	No	NA	T	C	0.979448	0.023	NA	Non-neuronal
BMI	rs7599312	ERBB4	No	NA	G	A	0.981254	0.022	NA	Neuronal
BMI	rs7899106	GRID1	No	NA	G	A	0.990754	0.04	NA	Neuronal
BMI	rs9400239	FOXO3	No	NA	C	T	0.995847	0.019	NA	Neuronal
BMI	rs9581854	MTIF3	No	NA	T	C	0.996839	0.03	NA	Non-neuronal
BMI	rs9925964	KAT8	No	NA	A	G	0.998274	0.019	NA	Neuronal
Favourable Adiposity	rs11045172	PDE3A	No	NA	C	A	0.987717	0.012	0.009 (0.003)	NA
Favourable Adiposity	rs11118306	LOC102723886	No	NA	A	G	0.999892	0.0225	0.008 (0.002)	NA
Favourable Adiposity	rs13389219	GRB14	No	NA	T	C	0.999668	0.0233	0.009 (0.002)	NA
Favourable Adiposity	rs1801282	PPARG	No	NA	G	C	1	0.031	0.016 (0.003)	NA
Favourable Adiposity	rs2267373	MAFF	No	NA	C	T	0.997961	0.0251	0.008 (0.002)	NA
Favourable Adiposity	rs2276936	FAM13A	No	NA	A	C	0.998227	0.0160686	0.007 (0.002)	NA
Favourable Adiposity	rs2943653	IRS1	No	NA	C	T	0.996373	0.0316	0.004 (0.002)	NA
Favourable Adiposity	rs2980888	TRIB1	No	NA	C	T	0.999267	0.0061	0.012 (0.002)	NA
Favourable Adiposity	rs40271		No	NA	C	T	0.994496	0.0205	0.0007 (0.002)	NA
Favourable Adiposity	rs632057		No	NA	G	T	1	0.009	0.003 (0.002)	NA
Favourable Adiposity	rs7133378	DNAH10	No	NA	A	G	0.994874	0.0262	0.013 (0.002)	NA
Favourable Adiposity	rs7258937	PEPD	No	NA	T	C	0.9978	0.0146	0.010 (0.002)	NA
Favourable Adiposity	rs972283	LOC105375508	No	NA	A	G	1	0.0173	0.009 (0.002)	NA
Favourable Adiposity	rs998584		No	NA	C	A	0.994408	0.016	0.012 (0.002)	NA

## Sheet: ST4
Supplementary table 4: SNPs to exclude based on comparison of the SD based association for each BMI against BMI (from the Locke et al., 2015 GWAS) and against the depression measure considered in this study.
Trait	Genetic variant	Beta representing SD change in BMI from the primary GWAS*	Absolute beta for association with depression	SNP to be excluded for sensitivity analyses?
BMI	rs1000940	0.019	0.0017	No
BMI	rs10132280	0.023	0.0052	No
BMI	rs1016287	0.023	0.002	No
BMI	rs10182181	0.031	0.0045	No
BMI	rs10733682	0.017	0.0052	No
BMI	rs10938397	0.04	0.0022	No
BMI	rs10968576	0.025	0.0052	No
BMI	rs11030104	0.041	0.0135	No
BMI	rs11057405	0.031	0.0007	No
BMI	rs11126666	0.021	0.0099	No
BMI	rs11165643	0.022	0.0017	No
BMI	rs11191560	0.031	0.0195	No
BMI	rs11583200	0.018	0.0043	No
BMI	rs1167827	0.02	0.0061	No
BMI	rs11688816	0.017	0.0036	No
BMI	rs11727676	0.036	0.0142	No
BMI	rs11847697	0.049	0.0152	No
BMI	rs12286929	0.022	0.0016	No
BMI	rs12401738	0.021	0.0056	No
BMI	rs12429545	0.033	0.0169	No
BMI	rs12446632	0.04	0.0074	No
BMI	rs12566985	0.024	0.0072	No
BMI	rs12885454	0.021	0.0007	No
BMI	rs12940622	0.018	0.0004	No
BMI	rs13021737	0.06	0.0005	No
BMI	rs13078960	0.03	0.0037	No
BMI	rs13107325	0.048	0.0093	No
BMI	rs13191362	0.028	0.0076	No
BMI	rs1516725	0.045	0.0096	No
BMI	rs1528435	0.018	0.0036	No
BMI	rs1558902	0.082	0.0078	No
BMI	rs16851483	0.048	0.0118	No
BMI	rs16951275	0.031	0.009	No
BMI	rs17001654	0.031	0.0011	No
BMI	rs17024393	0.066	0.0047	No
BMI	rs17094222	0.025	0.001	No
BMI	rs17405819	0.022	0.0006	No
BMI	rs17724992	0.019	0.0058	No
BMI	rs1808579	0.017	0.0034	No
BMI	rs1928295	0.019	0.0072	No
BMI	rs2033529	0.019	0.0005	No
BMI	rs2033732	0.019	0.0024	No
BMI	rs205262	0.022	0.0017	No
BMI	rs2075650	0.026	0.0017	No
BMI	rs2112347	0.026	0.0079	No
BMI	rs2121279	0.025	0.0079	No
BMI	rs2176598	0.02	0.0033	No
BMI	rs2207139	0.045	0.0042	No
BMI	rs2245368	0.032	0.0029	No
BMI	rs2287019	0.036	0	No
BMI	rs2365389	0.02	0.0071	No
BMI	rs2650492	0.021	0.0046	No
BMI	rs2820292	0.02	0.0026	No
BMI	rs29941	0.018	0.0061	No
BMI	rs3101336	0.033	0.0184	No
BMI	rs3736485	0.018	0.0049	No
BMI	rs3810291	0.028	0.0112	No
BMI	rs3817334	0.026	0.0036	No
BMI	rs3849570	0.019	0.0032	No
BMI	rs3888190	0.031	0.008	No
BMI	rs4256980	0.021	0.0012	No
BMI	rs4740619	0.018	0.0005	No
BMI	rs543874	0.048	0.0006	No
BMI	rs6477694	0.017	0	No
BMI	rs6567160	0.056	0.0059	No
BMI	rs657452	0.023	0.0003	No
BMI	rs6804842	0.019	0.0039	No
BMI	rs7138803	0.032	0.0051	No
BMI	rs7141420	0.024	0.0008	No
BMI	rs7243357	0.022	0.0028	No
BMI	rs758747	0.023	0.0053	No
BMI	rs7599312	0.022	0.0062	No
BMI	rs7899106	0.04	0.0039	No
BMI	rs9400239	0.019	0.0039	No
BMI	rs9581854	0.03	0.0014	No
BMI	rs9925964	0.019	0.002	No
Favourable Adiposity	rs1899951	0.0419556	0.0107	No
Favourable Adiposity	rs17760970	0.0241502	0.0017	No
Favourable Adiposity	rs1128249	0.0239669	0.0019	No
Favourable Adiposity	rs7133378	0.0216262	0.0089	No
Favourable Adiposity	rs11078685	0.0208078	0.0001	No
Favourable Adiposity	rs2276936	0.0160686	0	No
Favourable Adiposity	rs972283	0.0194576	0.0035	No
Favourable Adiposity	rs2943652	0.0197599	0.0013	No
Favourable Adiposity	rs459193	0.0202677	0.0027	No
Favourable Adiposity	rs3761445	0.0224988	0.0007	No
Favourable Adiposity	rs12034686	0.0285696	0.0016	No

## Sheet: ST5
Supplementary table 5: Associations between the BMI and favourable adiposity genetic risk score and known confounders.
Confounder	Beta (SE) representing SD change in confounder per allele increase in the BMI GRS for continuous traits or OR (95%CI) representing odds of binary confounder per allele increase in the BMI GRS	P	Beta (SE) representing SD change in confounder per allele increase in the BMI GRS for continuous traits or OR (95%CI) representing odds of binary confounder per allele increase in the BMI GRS adjusted for measured BMI	P	Beta (SE) representing SD change in confounder per allele increase in the favourable adiposity GRS for continuous traits or OR (95%CI) representing odds of binary confounder per allele increase in the favourable adiposity GRS	P	Beta (SE) representing SD change in confounder per allele increase in the favourable adiposity GRS for continuous traits or OR (95%CI) representing odds of binary confounder per allele increase in the favourable adiposity GRS adjusted for measured BMI	P
Age	-0.004 (0.002)	0.11	NA	NA	0.006 (0.006)	0.3	NA	NA
Male sex	1.002 (1.000, 1.003)	0.009	NA	NA	1.004 (1.000, 1.006)	0.018	NA	NA
Body mass index	0.024 (0.0003)	<1x10-15	NA	NA	0.008 (0.001)	<1x10-15	NA	NA
Townsend deprivation index	0.002 (0.0003)	9x10-12	0.0002 (0.0003)	0.5	0.001 (0.001)	0.16	NA	NA
Income	-0.002 (0.0003)	3x10-12	0.0003 (0.0006)	0.64	-0.002 (0.001)	0.014	NA	NA
Self reported physical activity	-0.0009 (0.0003)	0.003	NA	NA	-0.001 (0.001)	0.07	NA	NA
Objective measure of physical activity from accelerometry	-0.002 (0.001)	0.026	NA	NA	-0.002 (0.002)	0.25	NA	NA
Smoking	0.005 (0.0006)	<1x10-15	0.003 (0.0006)	1x10-8	0.003 (0.001)	0.083	NA	NA
Note: Confounders with an association P value of <0.003 with a genetic risk were further adjusted for BMI

## Sheet: ST6
Supplementary table 6: Mendelian randomisation results from the 1-sample and 2-sample methodologies for BMI using the unrelated white Europeans and the related white Europeans
				Observational^		1-sample Genetic^^		2-sample Genetic (IVW) ^^^		2-sample Genetic (Egger)^^^^			2-sample Genetic (Median IV)^^^^^		2-sample Genetic (Penalised Median)
Study	Subcategories	Related or unrelated Europeans?	N cases (controls)	Odds (95%CI) of depression per SD higher BMI	P	Odds (95%CI) of depression per SD higher BMI	P	Odds (95%CI) of depression per SD higher BMI	P	Odds (95%CI) of depression per SD higher BMI	P	Egger intercept p-value	Odds (95%CI) of depression per SD higher BMI	P	Odds (95%CI) of depression per SD higher BMI	P
UK Biobank	All individuals	Unrelated	37,645 (223,638)	1.16 (1.15, 1.17)	<1x10-15	1.18 (1.09, 1.28)	7e-05	1.12 (1.04, 1.21)	0.00575069	1.24 (1.02, 1.50)	0.0304788	0.257742	1.13 (1.02, 1.26)	0.0212036	1.12 (1.02, 1.24)	0.0215419
UK Biobank	Men only	Unrelated	13,908 (116,695)	1.08 (1.07, 1.10)	<1x10-15	1.11 (0.98, 1.26)	0.09	1.10 (0.98, 1.22)	0.1	1.23 (0.94, 1.61)	0.129476	0.349698	1.12 (0.95, 1.32)	0.181414	1.12 (0.95, 1.31)	0.181933
UK Biobank	Women only	Unrelated	23,737 (106,943)	1.21 (1.19, 1.23)	<1x10-15	1.23 (1.10, 1.38)	0.0002	1.14 (1.04, 1.24)	0.00525833	1.26 (1.01, 1.56)	0.0409907	0.324978	1.17 (1.03, 1.33)	0.0179793	1.15 (1.01, 1.30)	0.031348
UK Biobank	All individuals	Related	48,791 (291,995)	1.19 (1.18, 1.20)	<1x10-15	NA	NA	1.11 (1.02, 1.20)	0.0196266	1.20 (0.98, 1.47)	0.0874434	0.408475	1.06 (0.96, 1.18)	0.22744	1.04 (0.94, 1.16)	0.432738
UK Biobank	Men only	Related	17,752 (150,480)	1.12 (1.10, 1.14)	<1x10-15	NA	NA	1.08 (0.97, 1.20)	0.155674	1.20 (0.93, 1.54)	0.16434	0.372779	1.05 (0.90, 1.23)	0.545248	1.05 (0.89, 1.22)	0.579327
UK Biobank	Women only	Related	31,039 (141,515)	1.22 (1.21, 1.23)	<1x10-15	NA	NA	1.13 (1.02, 1.25)	0.017112	1.21 (0.95, 1.55)	0.125461	0.54382	1.11 (0.97, 1.27)	0.134144	1.10 (0.96, 1.26)	0.191642
PGC	All individuals	Unrelated	45,591 (97,647)	NA	NA	NA	NA	1.19 (1.06, 1.34)	0.005	1.25 (0.94, 1.67)	0.13	0.7	1.21 (1.04, 1.40)	0.015	1.21 (1.04, 1.41)	0.015
^Observational association adjusted for age and sex
^^1-sample MR using a weighted BMI genetic risk score and adjusting for age, sex, assessment centre, ancestral principal components and genotyping platform. This analysis was not possible in the related individuals as we were unable to adequately account for relatedness.
^^^2-sample MR performed using the BMI-SNP MDD association from GWAS of the MDD measure using BOLT-LMM to account for population stratification. Models adjusted for age, sex, assessment centre and genotyping platform
^^^^2-sample MR as above using different methods to account for pleiotropy as detailed in Bowden et al., 2015 and Bowden et al., 2016

## Sheet: ST7
Supplementary table 7: Observational and genetic results for the relationships between depression and BMI for a range of sensitivity results
				Observational^		Genetic^^
Sensitivity analyses	Depression measure	Subcategories	N cases (controls)	Odds (95%CI) of depression per SD higher BMI	P	Odds (95%CI) of depression per SD higher BMI	P
More refined depression measure	Recurrent major depressive disorder	All	27,277 (186,642)	1.19 (1.17, 1.21)	<1x10-15	1.21 (1.10, 1.34)	0.0001
More refined depression measure	Recurrent major depressive disorder	Men only	9,964 (95,593)	1.09 (1.07, 1.11)	<1x10-15	1.06 (0.91, 1.23)	0.49
More refined depression measure	Recurrent major depressive disorder	Women only	17,313 (91,049)	1.26 (1.24, 1.28)	<1x10-15	1.34 (1.17, 1.53)	2x10-5
More refined depression measure	Single episode major depressive disorder	All	7,254 (186,642)	1.02 (1.00, 1.05)	0.072	1.12 (0.93, 1.34)	0.25
More refined depression measure	Single episode major depressive disorder	Men only	2,715 (95,593)	1.00 (0.96, 1.04)	0.92	1.21 (0.92, 1.61)	0.18
More refined depression measure	Single episode major depressive disorder	Women only	4,539 (91,049)	1.04 (1.00, 1.07)	0.023	1.06 (0.82, 1.37)	0.66
More refined depression measure	Recurrent or single episode confirmed in hospital episode statistics	All	10,939 (247,000)	1.39 (1.36, 1.42)	<1x10-15	1.25 (1.08, 1.45)	0.003
More refined depression measure	Recurrent or single episode confirmed in hospital episode statistics	Men only	4,141 (128,112)	1.22 (1.19, 1.26)	<1x10-15	1.13 (0.90, 1.42)	0.29
More refined depression measure	Recurrent or single episode confirmed in hospital episode statistics	Women only	6,788 (118,888)	1.51 (1.47, 1.55)	<1x10-15	1.34 (1.09, 1.64)	0.005
More refined depression measure	Depression reported in the mental health questionnaire	All	26,497 (97,785)	1.22 (1.21, 1.24)	<1x10-15	1.17 (1.04, 1.31)	0.007
More refined depression measure	Depression reported in the mental health questionnaire	Men only	8,559 (45,898)	1.17 (1.14, 1.20)	<1x10-15	1.05 (0.88, 1.25)	0.6
More refined depression measure	Depression reported in the mental health questionnaire	Women only	17,938 (51,887)	1.26 (1.23, 1.28)	<1x10-15	1.25 (1.08, 1.46)	0.003
Exclude other health conditions	Depression	All	13,410 (130,902)	1.04 (1.02, 1.06)	2e-05	1.13 (0.96, 1.34)	0.14
Exclude other health conditions	Depression	Men only	4,863 (67,722)	0.98 (0.95, 1.01)	0.15	0.88 (0.68, 1.14)	0.33
Exclude other health conditions	Depression	Women only	8,547 (63,180)	1.11 (1.09, 1.14)	<1x10-15	1.35 (1.08, 1.69)	0.008
Exclude parental depression	Depression	All	29,839 (202,531)	1.15 (1.14, 1.17)	<1x10-15	1.20 (1.09, 1.33)	0.0003
Exclude parental depression	Depression	Men only	10,821 (103,649)	1.08 (1.06, 1.10)	1x10-13	1.16 (1.00, 1.35)	0.06
Exclude parental depression	Depression	Women only	19,018 (98,882)	1.20 (1.18, 1.22)	<1x10-15	1.24 (1.08 1.42)	0.002
Exclude if BMI<18.5 kg/m2	Depression	All	41,155 (244,940)	1.17 (1.16, 1.18)	<1x10-15	1.15 (1.05, 1.26)	0.002
Exclude if BMI<18.5 kg/m2	Depression	Men only	15,117 (127,470)	1.10 (1.08, 1.12)	<1x10-15	1.06 (0.91, 1.22)	0.46
Exclude if BMI<18.5 kg/m2	Depression	Women only	26,038 (117,470)	1.21 (1.19, 1.22)	<1x10-15	1.22 (1.09, 1.37)	0.0007
Include the 76 BMI SNPs	Depression	All	41,397 (246,106)	1.16 (1.15, 1.17)	<1x10-15	1.16 (1.07, 1.25)	0.0003
Include the 76 BMI SNPs	Depression	Men only	15,175 (127,709)	1.08 (1.07, 1.10)	<1x10-15	1.11 (0.98, 1.25)	0.09
Include the 76 BMI SNPs	Depression	Women only	26,222 (118,397)	1.21 (1.20, 1.23)	<1x10-15	1.20 (1.07, 1.33)	0.001
^ Results from logistic regression analyses, adjusting for age and sex
^^One sample genetic analysis using a BMI GRS

## Sheet: ST8
Supplementary table 8: Mendelian randomisation results from the 1-sample and 2-sample methodologies for favourable adiposity in UK Biobank and the Psychiatric Genetics Consortium summary data
		1-sample Genetic^^		2-sample Genetic (IVW) ^^^		2-sample Genetic (Egger)^^^^			2-sample Genetic (Median IV)^^^^^		2-sample Genetic (Penalised Median)
Depression measure	Subcategories	Odds (95%CI) of depression per SD higher BMI	P	Odds (95%CI) of depression per SD higher BMI	P	Odds (95%CI) of depression per SD higher BMI	P	Egger intercept p-value	Odds (95%CI) of depression per SD higher BMI	P	Odds (95%CI) of depression per SD higher BMI	P
Depression	All individuals	1.52 (0.88, 2.61)	0.13	1.26 (1.04, 1.53)	0.0369118	1.10 (0.60, 2.01)	0.77	0.64	1.15 (0.89, 1.49)	0.29	1.12 (0.87, 1.45)	0.37
Depression	Men only	1.15 (0.47, 2.81)	0.75	1.13 (0.84, 1.53)	0.425465	0.52 (0.22, 1.23)	0.16	0.07	1.25 (0.81, 1.92)	0.31	1.31 (0.86, 1.99)	0.21
Depression	Women only	1.79 (0.90, 3.54)	0.09	1.36 (1.05, 1.76)	0.0343744	1.71 (0.78, 3.78)	0.21	0.56	1.27 (0.92, 1.76)	0.14	1.27 (0.91, 1.77)	0.16
PGC MDD data*	All individuals	NA	NA	1.25 (0.98, 1.60)	0.09	1.13 (0.56, 2.29)	0.74	0.74	1.32 (0.94, 1.84)	0.1	1.32 (0.94, 1.83)	0.1
*Data extracted from the psychiatric genetics consortium GWAS of 45,591 MDD cases and 97,647 controls.

## Sheet: ST9
Supplementary table 9: Association of the 73 SNP BMI genetic with self reported body size at age 10
Individuals	Odds of self reporting as plump at age 10 per allele increase in the 73 SNP BMI GRS^	P^^
All	1.038 (1.037, 1.039)	<1x10-15
Men only	1.037 (1.035, 1.039)	<1x10-15
Women only	1.040 (1.038, 1.041)	<1x10-15
^ Defined from UK Biobank data. Participants were asked "When you were 10 years old, compared to average would you describe yourself as: thinner, plumper or about average?" Ordinal logistic regression was utilised to determine the odds ratio.
^^Models adjusted for age, sex, assessment centre, principal components and genotyping platform

## Sheet: ST10
Supplementary table 10: Observational associations between body size at age 10 and depression in the UK Biobank
Body size at age 10^	Individuals	Odds ratio (95%CI) of depression	P^^	Odds ratio (95%CI) of depression	P^^^
Thinner	All	1.20 (1.17, 1.23)	<1x10-15	1.26 (1.22, 1.29)	<1x10-15
Average	All	Reference		Reference
Plumper	All	1.32 (1.28, 1.37)	<1x10-15	1.22 (1.18, 1.26)	<1x10-15
Thinner	Men only	1.19 (1.15, 1.24)	<1x10-15	1.24 (1.20, 1.29)	<1x10-15
Average	Men only	Reference		Reference
Plumper	Men only	1.28 (1.21, 1.34)	<1x10-15	1.22 (1.16, 1.29)	1x10-13
Thinner	Women only	1.21 (1.17, 1.25)	<1x10-15	1.26 (1.22, 1.30)	<1x10-15
Average	Women only	Reference		Reference
Plumper	Women only	1.35 (1.30, 1.40)	<1x10-15	1.22 (1.18, 1.27)	<1x10-15
^ Defined from UK Biobank data. Participants were asked "When you were 10 years old, compared to average would you describe yourself as: thinner, plumper or about average?"
^^Models adjusted for age, sex and participant centre
^^^Models additionally adjusted for adult BMI
